# Supplementary material for: Patient journeys for neglected tropical diseases in rural sub-Saharan Africa: a scoping review
Source: Infect Dis Poverty. 2025 Nov 6;14:112. doi: 10.1186/s40249-025-01385-7 (PMC12590602; doi:10.1186/s40249-025-01385-7)
Supplement: Supplementary file 5 — Supplementary Material 5. Dataset NTDPJ. Complete data extraction table of 22 included studies and 46 variables. [file 40249_2025_1385_MOESM5_ESM.xlsx]

## Sheet: Sheet1
																										Participants and Providers																Patient pathways
Link	author_year	Search result	Title	DOI	Abstract	publication_year	study_year	study_duration	country	country_region	locality	study_setting	study_aims	study_design	study_data_collection	study_design_data_type	study_data_collection_other	study_intervention	study_comparison	study_disease_main	study_disease_secondary	study_disease_other	study_disease_other_2	study_condition_non_NTD	study_symptoms	sample_size	age_groups	study_participant_patients	study_participants_other	care_delivery_providers_gov	care_delivery_providers_traditional	care_delivery_providers_other	chws_yn	chws_titles	chws_definitions	chws_roles_research_yn	chws_roles_ research	chws_compensation	chws_roles_care_yn	chws_roles_care	chws_training	patient_pathways_yn	patient_pathways_terminology	patient_pathways_depiction	patient_pathways_start	patient_pathways_end	patient_pathways_single	patient_pathways_multiple	patient_pathway_notes
	Last name of first author	Through which search was the study identified?	Full title	DOI or link	Abstract	Year of publication	Year study was conducted (or began if study duration >1 year)	How long was the study (in months)?	In which country did the study take place?	In what region within the study country?	In what locality did the study take place?	What was the study setting?	What were the research aims(s) of the study?	What was the design of the study?	What were the qualitative methodologies used to eliciting data from NTD patients?	Did the study only use qualitative data, or did it complement the qualitative data with mixed methods?	If the study used any other methods, either to complement qualitative methods or for non-patient participants, what were they?	If the study was a randomised controlled trial or involved an evaluation of an intervention, what was the intervention?	If the study included an intervention what was the control group/comparison?	What was the primary disease being investigated in the study?	What was the secondary disease being investigated in the study?	Were other NTD(s) being investigated in the study?	Were other NTD(s) being investigated in the study?	Was the disease being managed alongside any other health conditions/comorbidites (not NTDs)?	For studies focused on symptoms of multiple aetiologies, what symptoms were investigated in the study?	What is the number of patients (current, former, or suspect) in study sample who participated in qualitative data collection?	What were the age categories of the study participants?	Were current (suspect or confirmed) or former patients participants in the study? Participants in a screening campaign/prevalence study count as suspect patients.	Aside from NTD patients, were there any other participants in the study?	Did NTD patients seek or attempt to seek care from government/MOH health facilities?	Did NTD patients seek or attempt to seek care from traditional healers?	Did NTD patients seek or attempt to seek care from any other facilities or healthcare providers?	Were Community Health Workers mentioned in the study?	If Community Health Workers were involved in the study, what were they referred to as?	If Community Health Workers were invovled in the study, how were they defined or identified?	If Community Health Workers were involved in the study, did they play a role in research facilitation?	If Community Health Workers were involved in the study and played a role in research facilitation, what was that role?	If Community Health Workers were involved in the study and played a role in research facilitation, did the study describe how they were compensated? Explain.	If Community Health Workers were involved in the study, did they play a role in patient care?	If Community Health Workers were involved in the study and played a role in patient care, what was that role?	If Community Health Workers were involved in the study and played a role in patient care, what was that role?	Did the study explicitly describe a sequence of events related to diagnosis, treatment, and follow up from the patient perspective (the patient pathway)?	If "yes" to variable patient_pathways_yn, what was the terminology used to describe the sequence of events related to diagnosis, treatment, and follow up from the patient perspective (the patient pathway)?	If "yes" to variable patient_pathways_yn, how as the patient pathway depicted?	If "yes" to variable patient_pathways_yn, what was considered the start of the pathway?	If "yes" to variable patient_pathways_yn, what was considered the end of the pathway?	If "yes" to variable patient_pathways_yn, was there one primary patient pathway presented, either through focus on an individual case study, or through synthesis?	If "yes" to variable patient_pathways_yn, were multiple possible patient pathways presented and/or were the pathways non-linear (i.e. multiple attempts seeking diagnostics from different providers prior to treatment)?	Any other details regarding the patient pathway and/or healthcare seeking in health system
		February 2023, November 2025, Backward citation screening, Forward citation screening (Google Scholar)							Sub-Saharan Africa	[Describe]	Rural, Peri-Urban, Urban, Mixed	Community, Facility, Mixed	[Describe]	Prospective cohort, retrospective cohort, case study, case-control, before and after study, cross-sectional, comparative cross-sectional, repeat cross-sectional, Randomized Controlled Trial	Survey, interviews, focus group discussion, etc.	Qualitative; Mixed methods	Survey, clinical observation, key informant interviews, hospital data	[Describe]	[Describe]	All NTDs	All NTDs	All NTDs	All NTDs	All diseases and health conditions, (excluding NTDs)	Anemia, blindness, skin ulcers, fever, diarrhoea, etc	Total number of participants	Children, Adults, Children and Adults/All	Suspect patients, Current patients, former patients, guardians if underage	I.e. Family members or guardians of current or former patients, Community Health Workers, Clinicians, Key Informants (NGO workers, Ministry of Health Staff), etc	Yes, No	Yes, No	I.e. private clinics, drug shops, NGOs	Yes, No	Community Health Workers, Community Health Extension Workers, Community Medicine Distributors, Community Health Assistants, Community Health Promoters, Community Medicine Distributors, Village Health Team members, etc	[Definition of CHWs], Unspecified	Yes, No, Unspecified, N/A	Study outreach, recruitment of study participants, data collection, etc.	Yes, No, Unspecified, N/A	Yes, No, Unspecified, N/A	Delivery of medications, follow up on referrals, participation in health promotion, etc	[Describe]	[Describe]	[Describe]	[Describe]	[Describe]	[Describe]	Yes, No	Yes, No	[Describe]
https://d1wqtxts1xzle7.cloudfront.net/70051024/Explanatory_models_and_help-seeking_beha20210921-12235-1a3wdg2.pdf?1738426655=&response-content-disposition=inline%3B+filename%3DExplanatory_models_and_help_seeking_beha.pdf&Expires=1755272282&Signature=UqK-R9Ov4P0HQj5eLEfbMzzeMmszGKLXt0fuaWMc1OhvDhiCTHT9i6lDIXy8iwVlMI9w590-1hWIAG-wpgPLDUPxFDJmU~lVBQy20mUZJNtoCkDxF5nzvtFcoA0JFM2K9W5U-hH6k1PlRRI7XBQq3…	Weg 1998	Backwards citation screening	Explanatory models and help-seeking behaviour of leprosy patients in Adamawa State, Nigeria	https://scispace.com/papers/explanatory-models-and-help-seeking-behaviour-of-leprosy-3wqo0bb3fe	N/A	1998			Nigeria	Adamawa		Facility	*To study explanatory models and help seeking behaviour of leprosy patients	Cross-sectional	Interviews	Qualitative	Key informant interviews	N/A	N/A	Leprosy	N/A	N/A	N/A	No		60	Adults	Current patients	Key informants including village leadership, and schoolteachers	Yes	Yes	No	No						N/A	N/A		Yes	Delay and help-seeking flow diagram	Flowchart	Onset of symptoms	Accessing leprosy services	No	Yes	Focus of pathways is where leprosy patients go with their (leprosy) problem before starting modern treatment
	Anyolitho 2023	2025-11-01	Health-seeking behaviour regarding schistosomiasis treatment in the absence of a mass drug administration (MDA) program: the case of endemic communities along Lake Albert in Western Uganda	https://doi.org/10.1186/s12889-023-16020-z	Introduction Schistosomiasis poses a serious public health problem and a social challenge affecting over 240 million people, the majority of whom live in sub-Saharan Africa. The World Health Organization (WHO) recommends praziquantel (PZQ) drug treatment through regular mass drug administration (MDA) accompanied by social mobilisation and health education and sensitisation. With social mobilisati…	2023	2020	2	Uganda	Kagadi, Ntoroko	Rural	Community	*To assess (1) the communities’ sources of health care services for the treatment of schistosomiasis-related signs and symptoms and, (2) the factors determining their choices of health-seeking regarding schistosomiasis-related signs and symptoms in the absence of the MDA program, to inform government and partners on how to improve praziquantel drug uptake	Cross-sectional	In-depth interviews, focus group discussions	Qualitative	N/A	N/A	N/A	Schistosomiasis	N/A	N/A	N/A	No	N/A	263	Adults	Former patients	Local leaders, village health teams, local healthcare workers	Yes	Yes	Private drug shops, private clinics	Yes	Village Health Teams (VHTs)	Unspecified	Yes	Community mobilisation, validation and pre-testing of IDI and FDG guides,	unspecified	Yes	Provision of praziquantel tablets, sensitization on schistosomiasis	unspecified	Yes	Conceptual framework	Flowchart	Onset of symptoms	Receiving treatment, or not	No	No	Flowchart emphasizes sequential process, but description of pathway is nonlinear
https://onlinelibrary.wiley.com/doi/full/10.1046/j.1365-3156.2003.01089.x	Aujoulat 2003	Backwards citation screening	Psychosocial aspects of health seeking behaviours of patients with Buruli ulcer in southern Benin	https://doi.org/10.1046/j.1365-3156.2003.01089.x	We investigated cultural beliefs and psychosocial factors associated with Buruli ulcer in southern Benin in order to elaborate and deliver appropriate health education messages. We conducted a qualitative study among 130 adults and 30 children in Zou province, a highly endemic region. Focus group interviews of inhabitants, patients and their assistants, health care professionals and traditional h…	2003			Benin	Zou		Community	*To better understand what people know, think and feel about Buruli ulcer and treatment facilities; to see which cognitive and emotional obstacles prevent patients from presenting to the health care centre; to identify terms used locally to describe Buruli ulcer in order to incorporate them into health information campaign messages; and to determine the most appropriate people for delivering such…	Cross-sectional	Focus group discussions	Qualitative	N/A	N/A	N/A	Buruli Ulcer	N/A	N/A	N/A	No		8	Children and Adults/All	Current patients	Patient caregivers, patient assistants, health workers, traditional healers, community members	Yes	Yes	Religious representatives	No						N/A	N/A		Yes	Therapeutic itinerary	Narrative	Cause of disease	Unspecified; scars, amputation, or fear of recurrence	No	Yes	Main barriers are the cost of receiving treatment
	Barrett 2024	2025-11-01	Addressing the Syndemic Relationship between Lymphatic Filariasis and Mental Distress in Malawi: The Potential of Enhanced Self-Care	https://doi.org/10.3390/tropicalmed9080172	Abstract: Lymphatic filariasis (LF) causes disfiguring and disabling lymphoedema, which can lead to mental distress and requires life-long self-care treatment. This study applies syndemic theory to understand the biosocial relationship between LF and mental distress in Malawi. Using in-depth qualitative methods, we critically evaluate experiences of mental distress and LF through 21 lifehistory i…	2024	2022	6	Malawi	Chikwawa	Rural	Community	*To consider (1) the lived experiences of the syndemic and current healthcare response; and (2) the impact of an enhanced self-care intervention on the syndemic relationship, with a view to make recommendations to improve the mental and physical wellbeing of people affected by LF in Malawi	Prospective cohort	Life history interviews	Qualitative	Key informant interviews	Implemention of an Enhanced Self Care (ESC) intervention, which included standard WHO-recommended activities (hygiene and skin care practices, daily and overnight elevation of affected limb(s), seated and standing exercises, managing acute attacks with medication, and wearing of appropriate footwear), and Enhanced selfcare activities (deep-breathing techniques, lymphatic massage, skin mobilisatio…	None	Lymphatic Filariasis	N/A	N/A	N/A	Mental distress	N/A	21	Adults	Current patients	Ministry of Health Staff members	Yes	Yes	Private clinics	No	N/A	N/A	N/A	N/A	N/A	N/A	N/A	N/A	Yes	Life-history narratives/stories	Narrative	Onset of symptoms	Improvement following Enhanced Self-Care intervention	No	Yes	Two stories presented, complemented with analytical themes relating to the patient experiences
	Bukachi 2009	2023-02-01	The treatment pathways followed by cases of human African trypanosomiasis in western Kenya and eastern Uganda	https://doi.org/10.1179/136485909X398230	Although early diagnosis and treatment are key factors in the effective control of human African trypanosomiasis (HAT), many cases of the disease delay taking appropriate action, leading to untold suffering. As a better understanding of treatment-seeking behaviour should help in identifying the obstacles to early diagnosis and effective treatment, the treatment pathways followed by 203 former HAT…	2009	Unspecified	Unspecified	Multiple/across borders - Uganda, Kenya	Busoga	Rural	Mixed	*To document the treatment-seeking pathways followed by HAT cases in the areas of Western Kenya and eastern Uganda that together form the Busoga Focus	Cross-sectional	Interviews	Mixed Methods	Survey, hospital data	N/A	N/A	Human African trypanosomiasis	N/A	N/A	N/A	No	N/A	15	Children and Adults/All	Current patients	Patient caregivers if the patient was a child	Yes	Yes	Private clinics	No	N/A	N/A	N/A	N/A	N/A	N/A	N/A	N/A	Yes	Treatment pathways	Narrative + flowchart of misdiagnoses	Onset of symptoms	Diagnosis, and subsequent start of HAT treatment	No	Yes	Early symptoms of HAT are easily confused with those of other febrile illnesses common in the area, making HAT cases move from one provider to another in search of a treatment that will be effective.
	Dean 2019	2023-02-01	Neglected tropical disease as a ‘biographical disruption’: Listening to the narratives of affected persons to develop integrated people centred care in Liberia	https://doi.org/10.1371/journal.pntd.0007710	BACKGROUND: Integrated disease management, disability and inclusion (DMDI) for NTDs is increasingly prioritised. There is limited evidence on the effectiveness of integrated DMDI from the perspective of affected individuals and how this varies by differing axes of inequality such as age, gender, and disability. We used narrative methods to consider how individuals' unique positions of power and p…	2019	Unspecified	Unspecified	Liberia	Maryland, Nimba, Bong	Rural	Mixed	*To use feminist intersectional theory as a key analytical lens to consider how individuals' unique positions of power and privilege and can shape their experiences and to reflect on what this means for the creation of responsive, people centred health systems in Liberia	Cross-sectional	Interviews	Qualitative	N/A	N/A	N/A	Leprosy	Buruli Ulcer	Lymphatic Filariasis	Onchocerciasis	No	N/A	27	Adults	Current patients	N/A	Yes	Yes	No	Yes	Community Health Workers (CHWs); Community Drug Distributors	Unspecified	Yes	Where local researchers were unable to speak the necessary local dialect, CHWs provided concurrent translation	unspecified	Yes	Case detection and referral	CHWs aiding in interpreting had been briefed in interviewing technique and the study purpose, and the same CHW was engaged with for all visits to specific communities	Yes	Illness narratives/health seeking pathways	Narrative	Onset of symptoms	No clear ending; "freedom" from physical disease though emotional traumas remained; participant goals to return to life circumstances before the onset of illness	No	Yes	Illness narratives used as an approach to understand the realities of living with NTDs from the perspective of affected individuals
	Kibadi 2009	2023-02-01	Therapeutic itineraries of patients with ulcerated forms of Mycobacterium ulcerans (Buruli ulcer) disease in a rural health zone in the Democratic Republic of Congo	https://doi.org/10.1111/j.1365-3156.2009.02324.x	Objective To describe lay perceptions of the ulcerated forms of Mycobacterium ulcerans, commonly called Buruli ulcer (BU), and therapeutic itineraries of BU patients in a rural area of the Democratic Republic of Congo. Methods Qualitative research consisting of semi-structured interviews of 19 patients with clinical signs of BU and 12 in-depth interviews of confirmed cases allowing for a detailed…	2009	2007	1	Democratic Republic of the Congo	Nsona-Mpangu	Rural	Facility	*To describe lay perceptions of the ulcerated forms of Mycobacterium ulcerans, commonly called Buruli Ulcer (BU), and therapeutic itineraries of BU patients in a rural area of the DRC	Cross-sectional	Interviews	Qualitative	N/A	N/A	N/A	Buruli Ulcer	N/A	N/A	N/A	No	N/A	19	Adults	Current patients, suspect patients	N/A	Yes	Yes	No	No	N/A	N/A	N/A	N/A	N/A	N/A	N/A	N/A	Yes	Therapeutic itineraries	Narrative + flowchart	Onset of symptoms	Specific treatment at health centre	No	Yes	Four different pathways: 1) self-medication using nonspecific drugs, 2) traditional treatment from a healer or a gifted person 3) church and prayers, 4) health centre
https://link.springer.com/article/10.1186/2049-9957-1-6	Ackumey 2012	Forward citation screening (Google Scholar)	Socio-cultural determinants of timely and delayed treatment of Buruli ulcer: implications for disease control	http://www.idpjournal.com/content/1/1/6	Introduction: Public health programmes recommend timely medical treatment for Buruli ulcer (BU) infection to prevent pre-ulcer conditions from progressing to ulcers, to minimise surgery, disabilities and the socio-economic impact of BU. Clarifying the role of socio-cultural determinants of timely medical treatment may assist in guiding public health programmes to improve treatment outcomes. This …	2012			Ghana	Ga West, Ga South		Mixed	*To examine socio-cultural determinants of timely medical treatment for pre-ulcers and delayed medical treatment for ulcers in an endemic area in Ghana	Cross-sectional	Semi-structured interviews	Mixed Methods	Survey	N/A	N/A	Buruli Ulcer	N/A	N/A	N/A	No		178	Children and Adults/All	Former patients, or guardians if underage	Patient caregivers if the patient was a child	Yes	Yes	No	No						N/A	N/A		Yes	Illness narratives/help-seeking behaviour	Narrative	Onset of infection	Unspecified, with difficulty adhering to treatment regimes	No	Yes	Focus on access to services for timely treatment and adherence
	Kone 2020	2023-02-01	The complex health seeking pathway of a human African trypanosomiasis patient in Coˆte d’Ivoire underlines the need of setting up passive surveillance systems	https://doi.org/10.1371/journal.pntd.0008588	BACKGROUND: Significant efforts to control human African trypanosomiasis (HAT) over the two past decades have resulted in drastic decrease of its prevalence in Cote d'Ivoire. In this context, passive surveillance, integrated in the national health system and based on clinical suspicion, was reinforced. We describe here the health-seeking pathway of a girl who was the first HAT patient diagnosed t…	2020	2017	1	Cote d'Ivoire	Sinfra	Rural	Facility	*To describe the health seeking pathway of a girl who was the first HAT patient diagnosed through the national strategy for passive surveillance of HAT as integrated into the national health system and based on clinical suspicion	Prospective and retrospective case study	Epidemiological and clinical investigation	Qualitative	N/A	N/A	N/A	Human African trypanosomiasis	N/A	N/A	N/A	No	N/A	1	Children	Current patients	Patient caregiver	Yes	Yes	Private clinics	Yes	Community Health Workers (CHWs)	unspecified	unspecified	unspecified	unspecified	Yes	Unspecified; one of many actors consulted in attempting to access care	unspecified	Yes	Health seeking pathway/health-seeking itinerary	Narrative + map of geographical itinerary	Onset of symptoms	Diagnosis (parisitological)	Yes	Yes	The three year delay in diganosis due to misdiagnosis caused a significant financial burden for the patien'ts family. At least twenty different health centers were engaged in the public and private sectors across three levels of the national health system, and more than a hundred doctors, nurses, and laboratory technicians and Community Health Workers.
	Larson 2022	2023-02-01	Snakebite victim profiles and treatment-seeking behaviors in two regions of Kenya: results from a health demographic surveillance system	https://doi.org/10.1186/s41182-022-00421-8	INTRODUCTION: Snakebites are a major cause of permanent injury and death among poor, rural populations in developing countries, including those in East Africa. This research characterizes snakebite incidence, risk factors, and subsequent health-seeking behaviors in two regions of Kenya using a mixed methods approach., METHODS: As a part of regular activities of a health demographic surveillance s…	2022	2016	Unspecified	Kenya	Kwale, Mbita	Rural	Community	*To characterize snakebite incidence, risk, factors, and subsequent health seeking behaviours in two regions of Kenya using a mixed methods aproach	Retrospective Cohort	Interviews	Mixed Methods	Survey	N/A	N/A	Snakebite	N/A	N/A	N/A	No	N/A	396	Children and Adults/All	Former patients	Household members	Yes	Yes	No	No	N/A	N/A	N/A	N/A	N/A	N/A	N/A	N/A	Yes	Incident narratives (bite incident narratives)	Narrative	Exposure (snakebite)	Long term outcomes	No	Yes	Organized into treatment seeking from formal facilities, treatment seeking from traditional healers, self-treatment, and mixed treatment and delayed treatment. We present relevant oral histories of the bite incident in three parts: conditions of the bite incident, treatment seeking, and long-term outcomes.
	Masong 2024	2025-11-01	Illness experiences and mental health challenges associated with female genital schistosomiasis in Cameroon: a gender analysis	https://doi.org/10.1093/inthealth/ihae004	Background: This paper highlights the role of cultural and structural gaps that shape illness experiences of women with manifestations of female genital schistosomiasis (FGS) and their impacts upon mental well-being. Methods: Using ethnography, case study narrative accounts of women manifesting symptoms of FGS, as well as interviews with health workers within FGS-endemic rural fishing communities…	2024	2022	20	Cameroon	Matta	Rural	Community	*To explore challenges that emerge as a result of cultural constructions around gender and structural gaps in the provision of care, stemming from individual perceptions and community views of a person affected as a result of their manifestation of FGS symptoms	Cross-sectional	In-depth interviews, participant observation	Qualitative	N/A	N/A	N/A	Schistosomiasis (female genital)	N/A	N/A	N/A	No	N/A	15	Children and Adults/All	Current patients, former patients	Local healthcare workers	Yes	No	Another provider in the marketplace (unspecified)	No	N/A	N/A	N/A	N/A	N/A	N/A	N/A	N/A	Yes	Illness narratives	Narrative	Participation in FGS diagnostic activities	Initiation of treatment; long term mental distress	Yes	Yes	Participation in diagnostic activities is not conclusive for some patients, given that treatment is not provided for patients who are egg negative
https://www.researchgate.net/profile/Eric-Koka-3/publication/340183125_Health_seeking_behaviour_for_Buruli_Ulcer_disease_in_the_Obom_sub-district_of_the_Ga_south_Municipality_of_Ghana/links/5e7cb061a6fdcc139c04d3fd/Health-seeking-behaviour-for-Buruli-Ulcer-disease-in-the-Obom-sub-district-of-the-Ga-south-Municipality-of-Ghana.pdf	Koka 2020	Forward citation screening (Google Scholar)	Health seeking behaviour for Buruli Ulcer disease in the Obom subdistrict of the Ga south Municipality of Ghana	https://www.researchgate.net/profile/Eric-Koka-3/publication/340183125_Health_seeking_behaviour_for_Buruli_Ulcer_disease_in_the_Obom_sub-district_of_the_Ga_south_Municipality_of_Ghana/links/5e7cb061a6fdcc139c04d3fd/Health-seeking-behaviour-for-Buruli-Ulcer-disease-in-the-Obom-sub-district-of-the-Ga-south-Municipality-of-Ghana.pdf	The current biomedical Buruli ulcer case management strategies emphasise the importance of early reporting and appropriate medical treatment of nodules before they ulcerate and give rise to deformities and disabilities. However, there are a wide range of factors that influence health seeking behaviour for Buruli ulcer case management. The purpose of the study was to determine health seeking behav…	2020			Ghana	Ga South		Community	*To determine health seeking behaviour for Buruli ulcer by affected persons and their families. Specifically, the study was designed to examine the reasons why Buruli ulcer patients and their families seek treatment from home, traditional healers and the biomedical health facilities	Cross-sectional	In-depth interviews	Mixed Methods	Survey, focus group discussions	N/A	N/A	Buruli Ulcer	N/A	N/A	N/A	No		30	Adults	Current patients	Patient caregivers, elderly community members	Yes	Yes	Drug shops	No						N/A	N/A		Yes	Health seeking behaviour	Narrative	Onset of symptoms	Treatment at a health facility	No	Yes	The relationship with the biomedical healthcare provider had a strong impact on the healing process, as some nurses or doctors were considered to be better at supporting patients than others
https://journals.sagepub.com/doi/full/10.1177/1534734620939528	Menlah 2020	Forward citation screening (Google Scholar)	Experiences of Buruli Ulcer Patients Following Discharge in the Greater Accra Region of Ghana	https://doi.org/10.1177/1534734620939528	Buruli ulcer (BU) is one of the skin diseases that causes physical deformity, loss of function of the affected part, social stigmatization, and financial burden to individuals affected. Annually, an approximated 6000 cases of BU are reported worldwide especially from West Africa, Central Africa, and Asia. The aim of the study was to assess the experiences of BU patients in the Greater Accra Regio…	2020			Ghana	Ga West		Community	*To identify the psychological, socioeconomic, and coping strategies encountered by the victims with BU in Amasaman	Cross-sectional	In-depth interviews	Qualitative	N/A	N/A	N/A	Buruli Ulcer	N/A	N/A	N/A	No		15	Adults	Current patients, former patients (patients discharged home to continue treatment)	N/A	Yes	Yes	Drug shops	No						N/A	N/A		Yes	Steps taken after diagnosis	Narrative	Onset of symptoms	Discharge from hospital for home treatment; possibility of full recovery	No	Yes	Attempting to seek multiple different treatment options, with finances as the main barrier
	Mulder 2008	2023-02-01	Healthcare seeking behaviour for Buruli ulcer in Benin: a model to capture therapy choice of patients and healthy community members	https://doi.org/10.1016/j.trstmh.2008.05.026	Buruli ulcer is a devastating condition emerging in West Africa. We investigated why patients often report late to the hospital. Health seeking behaviour determinants and stigma were studied by in-depth interviews in patients treated in hospital (n=107), patients treated traditionally (n=46) of whom 22 had active disease, and healthy community control subjects (n=107). We developed a model captur…	2008	2004	4	Benin	Zagnanando, Lalo	Rural	Community	*To describe the steps that patients with Buruli ulcer go through before reporting to the hospital/treatment centre	Cross-sectional	Semi-structured interviews	Mixed Methods	Survey	N/A	N/A	Buruli Ulcer	N/A	N/A	N/A	No	N/A	153	Children and Adults/All	Current patients, former patients	Healthy community members	Yes	Yes	No	No	N/A	N/A	N/A	N/A	N/A	N/A	N/A	N/A	Yes	Model for healthcare seeking behaviour	Flowchart	Onset of infection	Multiple endings; either healed or active disease, either at home or through hospital treatment	No	Yes	A combination of internal and external factors affecting decisions to seek care at hospitals or through traditional methods, with patients moving back and forth over time. Decision making divided into two or more decision-making rounds, in which patients internal and external factors to seek care
	N'Guessan 2022	2023-02-01	Determinants of Rabies Post-exposure Prophylaxis Drop-Out in the Region of San-Pedro, Côte d’Ivoire	https://dx.doi.org/10.3389/fvets.2022.878886	Abstract: Despite the fact that death from rabies is 100% preventable with a course of post-exposure prophylaxis (PEP) treatment, canine rabies still causes about 59,000 human deaths worldwide annually, half of which are occurring in Africa. In Cote d'Ivoire, rabies remains a threat partly due to the high drop-out rate of the life-saving human PEP treatment among people exposed to dog bites. Each…	2022	2019	3	Cote d'Ivoire	San Pedro	Mixed	Mixed	*To describe and analyze the social determinants of non-adherence to PEP treatment that occurred during the period of free heatlh care in San Pedro	Retrospective Cohort	Observation, interviews, focus group discussions	Mixed Methods	Survey	N/A	N/A	Rabies (animal bite injury)	N/A	N/A	N/A	No	N/A	37	Children and Adults/All	Former patients, or guardians if underage	Clinicians, veterinary health workers, patient guardians	Yes	Yes (1%)	No	Yes	Community Health Workers (CHWs)	unspecified	unspecified	unspecified	unspecified	Yes	Information about local services, referrals from community to rabies vaccination centre	unspecified	Yes	Therapeutic itineraries	Narrative	Exposure; rabies vaccination centre	End of treatment (either full series or early drop out)	No	Yes	Only 10% of participants went to the health centre immediatley. The remaining 90% waited for hours, days, and weeks without seeking treatment, typically because people decided to seek treatment at home first using natural remedies for wound care
https://www.researchgate.net/profile/Chukwuma-Ekeanyanwu/publication/364340314_Household_Perceptions_Treatment_Seeking_Behaviour_and_Health_Outcomes_for_Buruli_Ulcer_Disease_in_Owerri_South-Eastern_Nigeria/links/634c0b8c9cb4fe44f32cb584/Household-Perceptions-Treatment-Seeking-Behaviour-and-Health-Outcomes-for-Buruli-Ulcer-Disease-in-Owerri-South-Eastern-Nigeria.pdf?origin=journalDetail&_tp=eyJwYW…	Ogechi 2022	Forward citation screening (Google Scholar)	Household Perceptions, Treatment Seeking Behaviour, and Health Outcomes for Buruli Ulcer Disease in Owerri, South-Eastern Nigeria	https://www.sciencepublishinggroup.com/article/10.11648/j.ajns.20221105.12	This study aimed to identify and ascertain the participants' beliefs and the impact that this has on their healthseeking behaviors and expected health outcomes in Owerri, south-eastern Nigeria. For this investigation, a purposeful sample of 178 case-positive individuals who had received care or were receiving care at health centers in Imo State was taken. A qualitative, in-depth interview guide a…	2022			Nigeria	Owerri		Community	*To identify the characteristics of Buruli ulcer-infected households, their health-seeking behavior that influences how they perceive the disease, and the results of care for Buruli ulcer disease in Owerri, Imo state	Cross-sectional	In-depth interviews	Mixed Methods	Survey, hospital data	N/A	N/A	Buruli Ulcer	N/A	N/A	N/A	No		13	Adults	Current patients	Patient caregivers	Yes	Yes	Aid association, Buruli ulcer treatment centre	No						N/A	N/A		Yes	Health seeking behaviours	Narrative	Onset of symptoms	Leaving treatment centre upon not noticing a change in their health; scarring or amputation	No	Yes	Pathway centred around access to buruli ulcer treatment centre
https://www.mdpi.com/2414-6366/9/8/183	McCollum 2024	Forward citation screening (Google Scholar)	‘The Lost Peace’: Evidencing the Syndemic Relationship between Neglected Tropical Diseases and Mental Distress in Liberia	https://doi.org/10.3390/tropicalmed9080183	Neglected Tropical Diseases (NTDs) are a group of chronic infectious diseases of poverty affecting over one billion people globally. Intersections of NTDs, disability, and mental ill-health are increasingly evidenced but are rarely studied from a mixed-methods perspective. Here, we advance syndemic understandings by further assessing and contextualising the syndemic relationship between NTDs (par…	2024			Liberia	Grand Gedeh, Lofa, Margibi		Community	*To draw on mixed-methods approaches to further contextualise the syndemic relationship between NTDs (and their associated disability) and mental distress (depression, anxiety) in Liberia	Cross-sectional	In-depth interviews, participatory methods (body mapping and social mapping)	Mixed Methods	Survey	N/A	N/A	Leprosy	Buruli Ulcer	Lymphatic Filariasis	Onchocerciasis	Mental distress		96	Adults	Current patients	N/A	Yes	Yes	No	Yes						Yes	Provision of encouragement and companionship for psychosocial supprot		Yes	Care seeking pathways	Narrative	Diagnosis	Unspecified	No	Yes	Emphasis on mental health, and in the context of physical symptoms that have already progressed into disability
	Palmer 2014	2023-02-01	A Mixed Methods Study of a Health Worker Training Intervention to Increase Syndromic Referral for Gambiense Human African Trypanosomiasis in South Sudan	https://dx.doi.org/10.1371/journal.pntd.0002742	BACKGROUND: Active screening by mobile teams is considered the most effective method for detecting gambiense-type human African trypanosomiasis (HAT) but constrained funding in many post-conflict countries limits this approach. Non-specialist health care workers (HCWs) in peripheral health facilities could be trained to identify potential cases for testing based on symptoms. We tested a training …	2014	2009	10	South Sudan	Nimule	Rural	Mixed	*To evaluate the results of a syndromic HAT training intervention which targected healthcare workers (HCWs) in peripheral facilities with the objective of increasing the rate of syndromic referrals to a central screening and treatment center	Before and after	Interviews, focus group discussions	Mixed Methods	Survey, hospital data	Training of HCW to recognise potential syndromic cases of HAT and refer them to a hospital screening service	None	Human African trypanosomiasis	N/A	N/A	N/A	No	N/A	71	Children and Adults/All	Suspect patients	Community-based Healthcare Workers (HCWs), Facility-based Healthcare Workers	Yes	Yes	Private sector	Yes	Community-based Healthcare Workers (HCWs), Community health workers, non-specialist healthcare workers	Unspecified	unspecified	unspecified	unspecified	Yes	Recognize potential syndromic cases during routine outpatient practice and case finding, and refer them for screening.	HCWs were trained to recognize potential syndromic cases of HAT during routine outpatient practice and refer them for screening. Training included expanding the range of symptoms that prompt HCWs to make HAT referrals, and by encouraging HCWs to think of HAT as an appropriate diagnosis	Yes	Treatment seeking and test referral pathways	Flowchart	Infection	Screening and diagnostic tests conducted	No	Yes	No information provided regarding follow up/provision of treatment after test is conducted
	PeetersGrietens 2012	2023-02-01	What Role Do Traditional Beliefs Play in Treatment Seeking and Delay for Buruli Ulcer Disease?–Insights from a Mixed Methods Study in Cameroon	https://doi.org/10.1371%2Fjournal.pone.0036954	BACKGROUND: Victims of Buruli ulcer disease (BUD) frequently report to specialized units at a late stage of the disease. This delay has been associated with local beliefs and a preference for traditional healing linked to a reportedly mystical origin of the disease. We assessed the role beliefs play in determining BUD sufferers' choice between traditional and biomedical treatments., METHODS: Anth…	2012	2005	4	Cameroon	Ayos, Akonolinga	Rural	Mixed	*To assess the role beliefs play in determining BUD sufferers' choice between traditional and biomedical treatments	Cross-sectional	Observation, interviews, focus group discussions, observation	Mixed Methods	Survey	N/A	N/A	Buruli Ulcer	N/A	N/A	N/A	No	N/A	152	Adults	Current patients	Health facility staff, family clusters in villages	Yes	Yes	NGO	No	N/A	N/A	N/A	N/A	N/A	N/A	N/A	N/A	Yes	Therapeutic itineraries/health seeking itineraries/health itineraries	Narrative + table	Care seeking	Unspecified	No	Yes	Patient pathway described by the number of health encounters, the treatment kind and perceived aetiology, the alernation and comination of treatments, and the compatability of biomedical and traditional treatment. Themes in the pathway included effectiveness of treatment, place of treatment (inside or outside of community), difficulties of symptom recognition, and acceptability of treatment
	Schurer 2022	2023-02-01	“At the hospital they do not treat venom from snakebites”: A qualitative assessment of health seeking perspectives and experiences among snakebite victims in Rwanda	https://doi.org/10.1016/j.toxcx.2022.100100	Snakebite envenomation (SBE) is a serious medical condition with human, animal, and environmental factors driving occurrence. In Rwanda, the number of SBE cases reported by the medical system is far lower than regional estimates for SBE incidence, suggesting that victims might be seeking care outside of formal medical structures. Our goals were to describe circumstances surrounding snakebite and …	2022	Unspecified	unspecified	Rwanda	Nationwide	Mixed	Community	*To describe human activities and environment immediately preceding snakebite and chacterize experiences accessing formal and informal care	Cross-sectional	In-depth interviews	Qualitative	N/A	N/A	N/A	Snakebite	N/A	N/A	N/A	No	N/A	105	Children and Adults/All	Former patients	N/A	Yes	Yes	Drug shops	Yes	Community Health Workers (CHWs)	Individuals elected per village to provide basic services and referrals	Yes	Recruitment and study outreach; For patients who couldn't be reached by telephone, CHWs stations in the patients villages to contact the patients, explain the purpose of the research, and request permission for data collectors to contact them. The same CHWs were also asked to contact other community members bitten by snakes during the previous five years	unspecified	Yes	Providing immediate informal care	unspecified	Yes	Care seeking routes	List	Care seeking	Arrival at hospital or traditional healer	No	Yes	Although most respondents visited either a hospital or traditional healer, some patients visited both. This occurred due to treatment failure, referral, or loss of trust.
	vanOirschot 2021	2023-02-01	An exploratory focus group study on experiences with snakebites: health-seeking behaviour and challenges in rural communities of Kenya	https://doi.org/10.1093/trstmh/trab059	BACKGROUND: Snakebite envenoming is a long-hidden public health threat in the rural communities of Kenya. This study aimed to shed light on the health-seeking behaviour of people bitten by snakes, views on prevention measures and community needs and the consequences for snakebite patients in these areas., METHODS: Six focus group interviews were conducted in communities in the Kajiado (n=3) and K…	2021	2019	<1	Kenya	Kilifi, Kajiado	Rural	Community	*To gain in-depth insights into the views and experiences of Kenyan community members with regard to snakebite prevention and care	Cross-sectional	Focus group discussions	Qualitative	N/A	N/A	N/A	Snakebite	N/A	N/A	N/A	No	N/A	13	Adults	Former patients	Individuals who knew someone who had experienced snakebite	Yes	Yes	No	Yes	Community Health Workers (CHWs)	Unspecified	Yes	Recruitment and participant selection	unspecified	N/A	Unspecified	unspecified	Yes	Health seeking pathways	Narrative	Exposure (snakebite)	Visiting a health facility	Yes	Yes	Study participants expressed high trust in medical providers at health centers and would rush bitten individuals to the facility after traditional first aid, but emphasized challenges on accessing care
https://journals.plos.org/globalpublichealth/article?id=10.1371/journal.pgph.0002833	Okyere 2024	Forward citation screening (Google Scholar)	Improving experiences of neglected tropical diseases of the skin: Mixed methods formative research for development of a complex intervention in Atwima Mponua District, Ghana	https://doi.org/10.1371/journal.pgph.0002833	Integrated approaches to managing co-endemic neglected tropical diseases (NTDs) of the skin within primary healthcare services are complex and require tailoring to local contexts. We describe formative research in Atwima Mponua District in Ghana’s Ashanti Region designed to inform the development of a sustainable intervention to improve access to skin NTD care. We employed a convergent, parallel,…	2024			Ghana	Atwima Mponua		Mixed	*To investigate the local health system's reasiness to provide care; perceptions and expeirences of skin NTDs and services by people affected, their families, and the wider community, and perspectives on policy and practice challenges of key actors at district, regional, and national levels	Cross sectional	In-depth interviews, focus group discussions	Mixed Methods	Survey, health facility data	N/A	N/A	Buruli Ulcer	Yaws	Leprosy	N/A	No		8	Adults	Current patients, suspect patient	Health workers, community members	Yes	Yes	Drug shops	No						N/A	N/A		Yes	Care seeking pathways/Care-seeking journeys	Flowchart	Onset of symptoms	No clear ending; wound still healing or almost healed	No	Yes	Pathway follows a sequence of events for 5 different people
[truncated: 19 more columns]
